# Supplementary material for: Development and Validation of the Open Matrices Item Bank
Source: J Intell. 2022 Jul 13;10(3):41. doi: 10.3390/jintelligence10030041 (PMC9326670; doi:10.3390/jintelligence10030041)
Supplement: Supplementary file 1 [file jintelligence-10-00041-s001.zip]

Archive with 1 entries (1 files):
- jintelligence-1770384-supplementary.pdf
